# Supplementary material for: Effects of two different decellularization routes on the mechanical properties of decellularized lungs
Source: PLoS One. 2017 Jun 1;12(6):e0178696. doi: 10.1371/journal.pone.0178696 (PMC5453562; doi:10.1371/journal.pone.0178696)
Supplement: S1 File — (XLS) [file pone.0178696.s001.xls]

## Sheet: Plan1
		Est	Edny			Est	Edny			Est	Edny
controle		235.218	247.944		traqueia	153.273	177.364		perfusao	150.609	162.979
controle		228.182	239.011		traqueia	158.818	181.636		perfusao	167.936	185.342
controle		228.927	239.403		traqueia	149.545	172.091		perfusao	168.794	185.319
controle		231.111	259.778		traqueia	158.182	180.455		perfusao	169.973	185.995
controle		211.112	218.531		traqueia	154.182	176.455		perfusao	155.589	164.058
controle		208.75	234.167		traqueia	154.118	165.941		perfusao	170.6	180.8
controle		213.833	233.333		traqueia	154.118	164.765		perfusao	169.933	180.133
controle		214.667	232.5		traqueia	158.529	165.294		perfusao	154.733	171.267
controle		227.727	255.455		traqueia	159.706	165.529		perfusao	156.333	171.733
controle		233.273	254.545		traqueia	159.706	165.706		perfusao	155.867	170.8
	media	223.28	241.467		media	156.018	171.524		media	162.037	175.843
	DP	10.0112	12.8242		DP	3.43278	6.88154		DP	7.99472	8.77957
	erro	3.16581	4.05536		erro	1.08554	2.17613		erro	2.52815	2.77634
